# Supplementary material for: Risk assessment of labial bone perforation in the anterior mandibular region: a virtual immediate implant placement study
Source: Int J Implant Dent. 2021 Jul 26;7:68. doi: 10.1186/s40729-021-00351-w (PMC8310813; doi:10.1186/s40729-021-00351-w)
Supplement: Supplementary file 2 — Additional file 2. [file 40729_2021_351_MOESM2_ESM.zip]

Archive with 3 entries (3 files):
- Fig. S1.TIF
- Fig. S2.TIF
- Fig. S3.TIF
